# Supplementary material for: Association of early dietary fiber intake and mortality in septic patients with mechanical ventilation based on MIMIC IV 2.1 database: a cohort study
Source: Nutr J. 2024 Jan 3;23:1. doi: 10.1186/s12937-023-00894-1 (PMC10762999; doi:10.1186/s12937-023-00894-1)
Supplement: Supplementary file 1 — Additional file 1: sTable 1. Specifications and nutrients in MIMIC IV 2.1 Database. [file 12937_2023_894_MOESM1_ESM.xlsx]

## Sheet: mimic肠内营养成分表
sTable1. Specifications and nutrients in MIMIC IV 2.1 Database
Name	Itemid in MIMIC database	Specifications and nutrients							Nutrients per ml						E/N	Nutrients per kcal
		volume(ml)	Energy(kcal)	Protein(g)	Carbohydrates(g)	Fat(g)	Fiber(g)		Energy(kcal/ml)	P(g/ml)	CHO (g/ml）	F(g/ml)	Fiber(g/ml)			Fiber(g/kal)	Fat(g/kcal)
Boost Glucose Control (1/4)	227976	237	197	16	16	7	3		0.83	0.07	0.07	0.03	0.0152284		76.95	0.01523	0.04
Boost Glucose Control (1/2)	227977	237	197	16	16	7	3		0.83	0.07	0.07	0.03	0.0152284		76.95	0.01523	0.04
Boost Glucose Control (3/4)	227978	237	197	16	16	7	3		0.83	0.07	0.07	0.03	0.0152284		76.95	0.01523	0.04
Boost Glucose Control (Full)	227979	237	197	16	16	7	3		0.83	0.07	0.07	0.03	0.0152284		76.95	0.01523	0.04
Jevity 1.5 (Full)	229011	237	335	15.1	51.1	11.8	5		1.41	0.06	0.22	0.05	0.0149254		138.66	0.01493	0.04
Glucerna (1/2)	228356	237	237	9.9	22.8	12.9	3.4		1	0.04	0.1	0.05	0.014346		149.62	0.01435	0.05
Glucerna (Full)	228359	237	237	9.9	22.8	12.9	3.4		1	0.04	0.1	0.05	0.014346		149.62	0.01435	0.05
Promote with Fiber (Full)	229014	237	237	15	33	7	3.4		1	0.06	0.14	0.03	0.014346		98.75	0.01435	0.03
Nepro (1/2)	228348	237	420	19	38	23	6		1.77	0.08	0.16	0.1	0.0142857		138.16	0.01429	0.05
Nepro (Full)	228351	237	420	19	38	23	6		1.77	0.08	0.16	0.1	0.0142857		138.16	0.01429	0.05
Jevity 1.2 (Full)	229010	237	285	13.2	40.2	9.3	4		1.2	0.06	0.17	0.04	0.0140351		134.94	0.01404	0.03
Replete with Fiber (Full)	225936	250	250	15.6	28	8.4	3.5		1	0.06	0.11	0.03	0.014		100.16	0.014	0.03
Replete with Fiber (1/4)	226048	250	250	15.6	28	8.4	3.5		1	0.06	0.11	0.03	0.014		100.16	0.014	0.03
Replete with Fiber (2/3)	226049	250	250	15.6	28	8.4	3.5		1	0.06	0.11	0.03	0.014		100.16	0.014	0.03
Replete with Fiber (3/4)	226050	250	250	15.6	28	8.4	3.5		1	0.06	0.11	0.03	0.014		100.16	0.014	0.03
Replete with Fiber (1/2)	226051	250	250	15.6	28	8.4	3.5		1	0.06	0.11	0.03	0.014		100.16	0.014	0.03
Glucerna 1.2 (Full)	229013	237	285	14.2	27.1	14.2	3.8		1.2	0.06	0.11	0.06	0.0133333		125.44	0.01333	0.05
Fibersource HN (Full)	227695	237	290	12.8	37	9.7	3.6		1.22	0.05	0.16	0.04	0.0124138		141.6	0.01241	0.03
Fibersource HN (3/4)	227696	237	290	12.8	37	9.7	3.6		1.22	0.05	0.16	0.04	0.0124138		141.6	0.01241	0.03
Fibersource HN (1/2)	227698	237	290	12.8	37	9.7	3.6		1.22	0.05	0.16	0.04	0.0124138		141.6	0.01241	0.03
Fibersource HN (1/4)	227699	237	290	12.8	37	9.7	3.6		1.22	0.05	0.16	0.04	0.0124138		141.6	0.01241	0.03
Glucerna 1.5 (Full)	229295	237	356	19.6	31.5	17.8	3.8		1.5	0.08	0.13	0.08	0.0106742		113.52	0.01067	0.05
Impact with Fiber (Full)	225928	100	100	5.5	13.25	2.8	1		1	0.06	0.13	0.03	0.01		113.64	0.01	0.03
Impact with Fiber (1/4)	226024	100	100	5.5	13.25	2.8	1		1	0.06	0.13	0.03	0.01		113.64	0.01	0.03
Impact with Fiber (3/4)	226026	100	100	5.5	13.25	2.8	1		1	0.06	0.13	0.03	0.01		113.64	0.01	0.03
Impact with Fiber (1/2)	226027	100	100	5.5	13.25	2.8	1		1	0.06	0.13	0.03	0.01		113.64	0.01	0.03
Ensure Plus (Full)	226877	237	350	20	40	13	3		1.48	0.08	0.17	0.05	0.00857143		109.38	0.00857	0.04
Enlive (Full)	228355	237	350	20	44	11	3		1.48	0.08	0.19	0.05	0.00857143		109.38	0.00857	0.03
Peptamen Bariatric (Full)	228383	250	250	23.3	19.5	9.5	1.1		1	0.09	0.08	0.04	0.0044		67.06	0.0044	0.04
Vital 1.5 (Full)	229012	237	355	16	44.2	13.5	1.4		1.5	0.07	0.19	0.06	0.00394366		138.67	0.00394	0.04
Two Cal HN (1/2)	228364	237	475	19.9	51.8	21.5	1.2		2	0.08	0.22	0.09	0.00252632		149.18	0.00253	0.05
Two Cal HN (Full)	228367	237	475	19.9	51.8	21.5	1.2		2	0.08	0.22	0.09	0.00252632		149.18	0.00253	0.05
Nutren Renal (Full)	221036	250	500	17.5			0		2	0.07	0	0	0		178.57	0	0
Impact (Full)	221207	250	250	14	33	7	0		1	0.06	0.13	0.03	0		111.61	0	0.03
Peptamen 1.5 (Full)	225930	250	375	17	47	14	0		1.5	0.07	0.19	0.06	0		137.87	0	0.04
Nutren 2.0 (Full)	225931	250	500	21	54	23	0		2	0.08	0.22	0.09	0		148.81	0	0.05
Vivonex (Full)	225934	250	250	12.5	44	2.9	0		1	0.05	0.18	0.01	0		125	0	0.01
Replete (Full)	225935	250	250	16	28	8.5	0		1	0.06	0.11	0.03	0		97.66	0	0.03
Ensure (Full)	225937	237	220	9	32	6	0		0.93	0.04	0.14	0.03	0		152.78	0	0.03
Nutren 2.0 (1/4)	226016	250	500	21	54	23	0		2	0.08	0.22	0.09	0		148.81	0	0.05
Nutren 2.0 (2/3)	226017	250	500	21	54	23	0		2	0.08	0.22	0.09	0		148.81	0	0.05
Nutren 2.0 (1/2)	226019	250	500	21	54	23	0		2	0.08	0.22	0.09	0		148.81	0	0.05
Impact (1/4)	226020	250	250	14	33	7	0		1	0.06	0.13	0.03	0		111.61	0	0.03
Impact (3/4)	226022	250	250	14	33	7	0		1	0.06	0.13	0.03	0		111.61	0	0.03
Impact (1/2)	226023	250	250	14	33	7	0		1	0.06	0.13	0.03	0		111.61	0	0.03
Nutren Renal (1/4)	226028	250	500	17.5			0		2	0.07	0	0	0		178.57	0	0
Nutren Renal (3/4)	226030	250	500	17.5			0		2	0.07	0	0	0		178.57	0	0
Nutren Renal (1/2)	226031	250	500	17.5			0		2	0.07	0	0	0		178.57	0	0
Peptamen 1.5 (1/4)	226036	250	375	17	47	14	0		1.5	0.07	0.19	0.06	0		137.87	0	0.04
Peptamen 1.5 (3/4)	226038	250	375	17	47	14	0		1.5	0.07	0.19	0.06	0		137.87	0	0.04
Peptamen 1.5 (1/2)	226039	250	375	17	47	14	0		1.5	0.07	0.19	0.06	0		137.87	0	0.04
Replete (1/4)	226044	250	250	16	28	8.5	0		1	0.06	0.11	0.03	0		97.66	0	0.03
Replete (2/3)	226045	250	250	16	28	8.5	0		1	0.06	0.11	0.03	0		97.66	0	0.03
Replete (3/4)	226046	250	250	16	28	8.5	0		1	0.06	0.11	0.03	0		97.66	0	0.03
Replete (1/2)	226047	250	250	16	28	8.5	0		1	0.06	0.11	0.03	0		97.66	0	0.03
Vivonex (3/4)	226058	250	250	12.5	44	2.9	0		1	0.05	0.18	0.01	0		125	0	0.01
Vivonex (1/2)	226059	250	250	12.5	44	2.9	0		1	0.05	0.18	0.01	0		125	0	0.01
Ensure (3/4)	226875	237	220	9	32	6	0		0.93	0.04	0.14	0.03	0		152.78	0	0.03
Nutren Pulmonary (Full)	226880	250	375	17	25	23.7	0		1.5	0.07	0.1	0.09	0		137.87	0	0.06
Nutren Pulmonary (3/4)	226881	250	375	17	25	23.7	0		1.5	0.07	0.1	0.09	0		137.87	0	0.06
Nutren Pulmonary (1/2)	226882	250	375	17	25	23.7	0		1.5	0.07	0.1	0.09	0		137.87	0	0.06
Isosource 1.5 (1/2)	228131	100	150	6.8	17.6	6	0		1.5	0.07	0.18	0.06	0		137.87	0	0.04
Isosource 1.5 (1/4)	228132	100	150	6.8	17.6	6	0		1.5	0.07	0.18	0.06	0		137.87	0	0.04
Isosource 1.5 (2/3)	228133	100	150	6.8	17.6	6	0		1.5	0.07	0.18	0.06	0		137.87	0	0.04
Isosource 1.5 (3/4)	228134	100	150	6.8	17.6	6	0		1.5	0.07	0.18	0.06	0		137.87	0	0.04
Isosource 1.5 (Full)	228135	100	150	6.8	17.6	6	0		1.5	0.07	0.18	0.06	0		137.87	0	0.04
Pulmocare (1/2)	228360	237	355	14.8	25	22.1	0		1.5	0.06	0.11	0.09	0		149.92	0	0.06
Pulmocare (1/4)	228361	237	355	14.8	25	22.1	0		1.5	0.06	0.11	0.09	0		149.92	0	0.06
Pulmocare (Full)	228363	237	355	14.8	25	22.1	0		1.5	0.06	0.11	0.09	0		149.92	0	0.06
Promote (Full)	229009	237	237	15	31	6	0		1	0.06	0.13	0.03	0		98.75	0	0.03
Vital High Protein (Full)	229296	237	237	20.7	26.7	5.5	0		1	0.09	0.11	0.02	0		71.56	0	0.02
Osmolite 1.5 (Full)	229297	237	355	14.9	48.2	11.6	0		1.5	0.06	0.2	0.05	0		148.91	0	0.03
Nutren 2.0 (3/4)	227518	250	500	21	54	23	0		2	0.08	0.22	0.09	0		148.81	0	0.05
NovaSource Renal (1/2)	227973	237	475	21.6	43.8	23.7	0		2	0.09	0.18	0.1	0		137.44	0	0.05
NovaSource Renal (3/4)	227974	237	475	21.6	43.8	23.7	0		2	0.09	0.18	0.1	0		137.44	0	0.05
NovaSource Renal (Full)	227975	237	475	21.6	43.8	23.7	0		2	0.09	0.18	0.1	0		137.44	0	0.05
Resource Fruit Beverage	225991	237	251	9	54	0	0		1.06	0.04	0.23	0	0		174.31	0	0
Mighty Shake (Vanilla/Strawberry)	225994	177.42	330	9	50	10	0		1.86	0.05	0.28	0.06	0		229.17	0	0.03
Mighty Shake (Chocolate)	225995	177.42	330	9	50	10	0		1.86	0.05	0.28	0.06	0		229.17	0	0.03
Mighty Shake (no sugar added)	225996	177.42	300	11	30	15	0		1.69	0.06	0.17	0.08	0		170.45	0	0.05
Chocolate Scandi Shake (mixed)	226000	240	587	12.1	68.2	29.5	0		2.45	0.05	0.28	0.12	0		303.2	0	0.05
Vanilla Lactose Free Scandi Shake (mixed)	226002	240	587	12.1	68.1	29.6	0		2.45	0.05	0.28	0.12	0		303.2	0	0.05
ProBalance (Full)	225929
Beneprotein	225970				0
Optisource	225993
Fiber Supplement (i.e. Banana Flakes)	229574
Beneprotein.	229583
